# Supplementary material for: Sexual reproduction and the polygenic architecture of azole resistance in agricultural populations of Aspergillus fumigatus
Source: Front Microbiol. 2026 Jun 3;17:1843477. doi: 10.3389/fmicb.2026.1843477 (PMC13274624; doi:10.3389/fmicb.2026.1843477)
Supplement: Supplementary file 1 [file Table_1.XLSX]

## Sheet: Figure S3
Supplementary Figure S3. The growth rates of the progeny strains at different ITR concentrations were grouped according to different genotypes in 5 SNPs (A) SNP2, (B) SNP3, (C) SNP4, (D) SNP5, (E) SNP7.

## Sheet: Figure S4
Supplementary Figure S4. The growth rate of progeny at different ITR concentrations was grouped according to different genotypes in 3 SNPSs combinations (A) SNP3&6, (B) SNP4&6, (C) SNP5&6.

## Sheet: Figure S5
Supplementary Figure S5. The growth rate of progeny at different ITR concentrations was grouped according to different genotypes in 7 SNPs combinations (A) SNP3*4&6, (B) SNP3*5&4, (C) SNP3*5&6, (D) SNP4*5&3, (E) SNP4*6&3, (F) SNP5*6&3, (G) SNP5*6&4.

## Sheet: Figure S6
Supplementary Figure S6. The growth rate of progeny at different ITR concentrations was grouped according to different genotypes in 3 SNPs combinations (A) SNP3*4*5&6, (B) SNP3*4*6&5, (C) SNP4*5*6&3.

## Sheet: Figure S7
Supplementary Figure S7. The growth rates of progeny at different VOR concentrations were grouped into 6 SNPs according to different genotypes (A) SNP1, (B) SNP2, (C) SNP3, (D) SNP4, (E) SNP5, (F) SNP7.

## Sheet: Figure S8
Supplementary Figure S8. The growth rate of progeny at different VOR concentrations was grouped according to different genotypes in 3 SNPs combinations (A)SNP3&4, (B)SNP3&5, (C)SNP3&6.

## Sheet: Figure S9
Supplementary Figure S9. The growth rate of progeny at different VOR concentrations was grouped according to different genotypes in 6 SNPs combinations (A) SNP3*4&5, (B) SNP3*4&6, (C) SNP3*5&4, (D) SNP4*5&3, (E) SNP4*6&3, (F) SNP5*6&4.

## Sheet: Figure S10
Supplementary Figure S10. The growth rate of progeny at different VOR concentrations was grouped according to different genotypes in 1 SNP combination (A) SNP3*4*6&5.
