# Supplementary material for: Sexual reproduction and the polygenic architecture of azole resistance in agricultural populations of Aspergillus fumigatus
Source: Front Microbiol. 2026 Jun 3;17:1843477. doi: 10.3389/fmicb.2026.1843477 (PMC13274624; doi:10.3389/fmicb.2026.1843477)
Supplement: Supplementary file 2 [file Table_2.XLSX]

## Sheet: Sheet1
Table S1. Strain information for greenhouse and environmental isolates used in mating experiments
	Strain resistance
Strain source	Strain number	Itraconazole (mg/L)	Voriconazole (mg/L)	Mating type
Pop 1	1_01*	>16	>16	MAT1-2
Pop 1	1_13	4	8	MAT1-2
Pop 1	1_16	4	16	MAT1-2
Pop 1	1_21	>16	4	MAT1-1
Pop 1	1_03	>16	>16	MAT1-1
Pop 1	1_05	>16	8	MAT1-2
Pop 2	2_06	>16	0.5	MAT1-2
Pop 2	2_14	2	0.25	MAT1-2
Pop 2	2_17	2	0.5	MAT1-1
Pop 2	2_02	>16	2	MAT1-1
Pop 2	2_21*	2	0.25	MAT1-2
Pop 3	3_14	>16	1	MAT1-1
Pop 3	3_16	2	0.25	MAT1-1
Pop 3	3_22	2	0.25	MAT1-2
Pop 3	3_05*	1	0.5	MAT1-1
Pop 3	3_08	>16	8	MAT1-2
Pop 4	4_02	2	0.5	MAT1-2
Pop 4	4_04	4	16	MAT1-2
Pop 4	4_12	2	0.5	MAT1-1
Pop 4	4_17	>16	2	MAT1-1
Pop 4	4_20	>16	4	MAT1-2
Pop 4	4_27*	1	1	MAT1-1
Pop 5	5_13	>16	8	MAT1-1
Pop 5	5_15	2	0.5	MAT1-1
Pop 5	5_21	>16	4	MAT1-1
Pop 5	5_22	>16	8	MAT1-2
Pop 5	5_04	1	0.5	MAT1-2
Pop 6	6_07	4	1	MAT1-1
Pop 6	6_10	>16	>16	MAT1-2
Pop 6	6_17	4	1	MAT1-1
Pop 6	6_18	>16	>16	MAT1-1
Pop 6	6_28	4	1	MAT1-2
Pop 7	7_04	2	2	MAT1-1
Pop 7	7_09	16	2	MAT1-1
Pop 7	7_15	>16	>16	MAT1-1
Pop 7	7_18	4	0.5	MAT1-2
Pop 7	7_20	16	1	MAT1-2
Pop 8	8_10	>16	8	MAT1-1
Pop 8	8_20*	4	0.25	MAT1-2
Pop 8	8_21	4	0.25	MAT1-1
Pop 8	8_03	>16	16	MAT1-1
Pop 8	8_05	2	1	MAT1-2
Pop 9	9_10	>16	>16	MAT1-2
Pop 9	9_11	>16	2	MAT1-2
Pop 9	9_19	>16	2	MAT1-1
Pop 9	9_24	>16	>16	MAT1-1
Pop 9	9_25	8	4	MAT1-1
Dianchi	DC10	>16	16	MAT1-2
Dianchi	DC15	1	4	MAT1-2
Dianchi	DC19	0.5	2	MAT1-1
Dianchi	DC20	0.25	8	MAT1-2
Dianchi	DC2	0.125	1	MAT1-1
Dianchi	DC16	1	1	MAT1-2
Luliang	LL5	>16	16	MAT1-1
Luliang	LL9	>16	8	MAT1-2
Luliang	LL11	0.5	0.5	MAT1-1
Luliang	LL14	1	0.5	MAT1-1
Luliang	LL3	1	0.5	MAT1-2
Luxi	LX11	4	4	MAT1-2
Luxi	LX18	2	1	MAT1-2
Luxi	LX9	0.5	0.5	MAT1-2
Luxi	LX10	1	1	MAT1-1
Luxi	LX23	4	1	MAT1-1
Zhanyi	QJ28	>16	0.25	MAT1-2
Zhanyi	QJ23	0.125	0.5	MAT1-2
Zhanyi	QJ1	0.25	0.5	MAT1-1
Zhanyi	QJ3	1	0.5	MAT1-1
Zhanyi	QJ24	0.5	0.5	MAT1-1
Yuanmou	YM2	>16	16	MAT1-1
Yuanmou	YM17	0.25	0.5	MAT1-1
Yuanmou	YM1	0.5	8	MAT1-1
Yuanmou	YM18	2	1	MAT1-2
Hongta	YX4	1	1	MAT1-2
Hongta	YX15	0.5	0.5	MAT1-2
Hongta	YX1	2	1	MAT1-2
Hongta	YX5	>16	16	MAT1-1
Hongta	YX19	0.5	1	MAT1-1
Guangnan	GN19	1	2	MAT1-1
Guangnan	GN8	0.5	0.25	MAT1-1
Guangnan	GN14	0.25	1	MAT1-1
Guangnan	GN16	0.25	0.25	MAT1-2
Guangnan	GN9	1	4	MAT1-2
Jiangcheng	JC7	1	1	MAT1-1
Jiangcheng	JC5	0.25	1	MAT1-1
Jiangcheng	JC10	0.5	1	MAT1-1
Jiangcheng	JC14	16	0.25	MAT1-2
Jiangcheng	JC16	1	2	MAT1-2
Jinghong	JH11	>16	2	MAT1-2
Jinghong	JH14	0.5	0.5	MAT1-2
Jinghong	JH1	1	1	MAT1-2
Jinghong	JH6	0.25	0.5	MAT1-1
Jinghong	JH7	16	2	MAT1-2
Jinghong	JH10	>16	2	MAT1-1
Ninglang	LGH12	0.5	2	MAT1-1
Ninglang	LGH17	4	1	MAT1-1
Ninglang	LGH3	1	1	MAT1-1
Ninglang	LGH19	>16	>16	MAT1-2
Nanjian	LJ14	>16	>16	MAT1-2
Nanjian	LJ1	0.5	1	MAT1-2
Nanjian	LJ21	0.5	1	MAT1-2
Nanjian	LJ22	0.5	1	MAT1-2
Nanjian	LJ2	0.5	2	MAT1-1
Longyan	NT3-8	2	0.5	MAT1-1
Longyan	NT3-14	0.25	0.25	MAT1-2
Longyan	NT3-1	2	1	MAT1-2
Longyan	NT3-7	1	1	MAT1-1
Longyan	NT3-6	0.5	0.5	MAT1-1
Yiliang	ZT10	4	1	MAT1-1
Yiliang	ZT3	16	2	MAT1-1
Yiliang	ZT20	2	1	MAT1-1
Yiliang	ZT15	4	1	MAT1-2
Yiliang	ZT8	0.5	1	MAT1-2
* represents "tester" strains.
