# Supplementary material for: Sexual reproduction and the polygenic architecture of azole resistance in agricultural populations of Aspergillus fumigatus
Source: Front Microbiol. 2026 Jun 3;17:1843477. doi: 10.3389/fmicb.2026.1843477 (PMC13274624; doi:10.3389/fmicb.2026.1843477)
Supplement: Supplementary file 4 [file Table_4.XLSX]

## Sheet: Table S3
Table S3. Mating success rates (%) within and between greenhouse and outdoor populations. (A) Within and Between Greenhouses (B) Within and Between Outdoor Environments
			(A) Within and Between Greenhouses
	Pop1	Pop2	Pop3	Pop4	Pop5	Pop6	Pop7	Pop8	Pop9
Pop1	16.67			*
Pop2	16.67	33.33		*
Pop3	23.08	30.77	50	*
Pop4	46.15	46.15	50	50	*	*	*	*	*
Pop5	38.46	38.46	16.67	33.33	16.67
Pop6	15.38	23.08	41.67	50	0	33.33
Pop7	15.38	23.08	25	25	25	16.67	50
Pop8	30.77	15.38	8.33	50	25	16.67	25	0
Pop9	30.77	30.77	25	33.33	33.33	25	16.67	33.33	16.67
Af293	25	50	16.67	50	16.67	33.33	50	50	33.33
Note：“ * ” indicates a statistically significant difference in mating success rate between the two greenhouses
					(B) Within and Between Outdoor Environments
	Greenhouse	Dianchi	Guangnan	Jiangcheng	Jinghong	Ninglang	Nanjian	Luliang	Luxi	Longyan	Zhanyi	Yuanmou	Hongta	Yiliang
Greenhouse	33.33		*	*	*	*		*		*		*
Dianchi	33.33	0		*		*				*
Guangnan	7.69	7.69	0			*	*						*
Jiangcheng	15.38	0	0	0		*	*				*		*	*
Jinghong	28.57	16.67	7.69	12.5	12.5	*
Ninglang	45.45	50	0	11.11	21.43	66.67	*	*	*	*	*	*	*	*
Nanjian	18.18	0	0	14.29	16.67	15.38	0			*
Luliang	7.69	7.69	16.67	0	0	22.22	21.43	0
Luxi	8.33	16.67	0	0	0	45.45	9.09	23.08	16.67
Longyan	0	7.69	0	0	0	0	7.14	0	0	0	*		*	*
Zhanyi	23.08	7.69	0	8.33	6.25	55.56	42.86	8.33	7.69	8.33	16.67
Yuanmou	7.69	15.38	8.33	16.67	6.25	11.11	14.29	0	7.69	8.33	0	0
Hongta	25	16.67	15.38	7.69	7.14	45.45	18.18	15.38	16.67	15.38	7.69	0	16.67
Yiliang	7.69	15.38	33.33	0	6.25	22.22	28.57	16.67	15.38	8.33	0	8.33	23.08	0
AF293	0	0	33.33	0	0	0	0	0	0	33.33	66.67	33.33	0	33.33
Note：“ * ” indicates a statistically significant difference in mating success rate between the two outdoor environments
