# Supplementary material for: Sexual reproduction and the polygenic architecture of azole resistance in agricultural populations of Aspergillus fumigatus
Source: Front Microbiol. 2026 Jun 3;17:1843477. doi: 10.3389/fmicb.2026.1843477 (PMC13274624; doi:10.3389/fmicb.2026.1843477)
Supplement: Supplementary file 5 [file Table_5.XLSX]

## Sheet: Sheet1
Table S4. Ascospore germination rates following successful crosses within and between greenhouse and outdoor populations.
Strain source	Germinated Count	Ungerminated Count	Mating Success Count	Success Rate
Pop1	26	3	29	0.8966
Pop2	32	1	33	0.9697
Pop3	28	3	31	0.9032
Pop4	43	4	47	0.9149
Pop5	24	4	28	0.8571
Pop6	24	3	27	0.8889
Pop7	22	5	27	0.8148
Pop8	26	2	28	0.9286
Pop9	25	5	30	0.8333
Greenhouse	26	4	30	0.8667
Dianchi	21	2	23	0.913
Guangnan	7	6	13	0.5385
Jiangcheng	10	1	11	0.9091
Jinghong	15	5	20	0.75
Ninglang	33	6	39	0.8462
Nanjian	25	2	27	0.9259
Luliang	14	3	17	0.8235
Luxi	15	4	19	0.7895
Longyan	6	3	9	0.6667
Zhanyi	23	1	24	0.9583
Yuanmou	12	3	15	0.8
Hongta	23	4	27	0.8519
Yiliang	21	3	24	0.875
