# Supplementary material for: Sexual reproduction and the polygenic architecture of azole resistance in agricultural populations of Aspergillus fumigatus
Source: Front Microbiol. 2026 Jun 3;17:1843477. doi: 10.3389/fmicb.2026.1843477 (PMC13274624; doi:10.3389/fmicb.2026.1843477)
Supplement: Supplementary file 6 [file Table_6.XLSX]

## Sheet: ITR 
				Table S5. Minimum Inhibitory Concentrations (MICs), Growth Rates, and Genotypes of the 300 Progeny Strains
Strain ID	ITR MIC (mg/L)	Mean Ratio of Fungal Growth in varying Azole Concentrations						Genotype at two SNP sites		Strain ID	ITR MIC (mg/L)	Mean Ratio of Fungal Growth in varying Azole Concentrations						Genotype at four SNP sites				Strain ID	ITR MIC (mg/L)	Mean Ratio of Fungal Growth in varying Azole Concentrations						Genotype at one SNP sites
		8 mg/L	4 mg/L	2 mg/L	1 mg/L	0.5 mg/L	0.25 mg/L	SNP1	SNP2			16 mg/L	8 mg/L	4 mg/L	2 mg/L	1 mg/L	0.5 mg/L	SNP3	SNP4	SNP5	SNP6			16 mg/L	8 mg/L	4 mg/L	2 mg/L	1 mg/L	0.5 mg/L	SNP7
8_20	4	NA	NA	0.0735	0.044	0.0875	0.3155	C	C	6_10	16	NA	0.11	0.178667	0.150333	0.294	0.466	T	C	T	A	7_20	16	NA	0.003	0.0075	0.0545	0.133	0.052	A
9_25	8	NA	0.000333333	0.053	0.126667	0.343667	0.236667	T	T	1_21	16	NA	0.000666667	0.000333333	0.00566667	0.0523333	0.108	C	G	C	G	7_9	16	NA	0.000333333	0.000333333	0.0173333	0.0706667	0.0746667	G
1	4	NA	NA	0.045	0.401	0.536667	0.526667	C	T	101	>16	0.0773333	0.0703333	0.076	0.0696667	0.092	0.127333	C	C	T	A	201	1	NA	NA	NA	NA	NA	0.0866667	A
2	4	NA	NA	0.0103333	0.138333	0.391333	0.567667	T	C	102	>16	0.0813333	0.0683333	0.072	0.0856667	0.107	0.125667	C	C	T	A	202	4	NA	NA	NA	0.046	0.119	0.457	A
3	4	NA	NA	0.036	0.452333	0.818667	0.679667	C	C	103	4	NA	NA	NA	0.051	0.172667	0.258667	C	C	T	A	203	2	NA	NA	NA	NA	0.158667	0.477	A
4	8	NA	0.0506667	0.139333	0.243667	0.174667	0.176	C	T	104	4	NA	NA	NA	0.0243333	0.041	0.0503333	C	C	T	A	204	2	NA	NA	NA	NA	0.563667	0.305333	G
5	4	NA	NA	0.00633333	0.0713333	0.397333	0.727333	C	T	105	>16	0.06	0.0793333	0.0813333	0.096	0.104333	0.445	C	G	C	A	205	2	NA	NA	NA	NA	0.129333	0.421	G
6	4	NA	NA	0.0153333	0.213	0.132667	0.176667	T	T	106	>16	0.0453333	0.0356667	0.0466667	0.0596667	0.0696667	0.071	C	G	C	A	206	2	NA	NA	NA	NA	0.028	0.0363333	A
7	4	NA	NA	0.0356667	0.214667	0.317333	0.374	C	C	107	>16	0.0323333	0.0416667	0.0703333	0.076	0.110333	0.115333	C	C	C	A	207	2	NA	NA	NA	NA	0.0646667	0.101333	G
8	8	NA	0.019	0.08	0.544667	0.715	0.626333	T	T	108	>16	0.0553333	0.0736667	0.0736667	0.081	0.0956667	0.193333	C	C	T	A	208	4	NA	NA	NA	0.003	0.116667	0.102333	G
9	4	NA	NA	0.067	0.307	0.319667	0.215333	C	C	109	>16	0.0633333	0.065	0.0643333	0.0803333	0.0856667	0.0866667	C	C	T	A	209	8	NA	NA	0	0.013	0.0736667	0.246333	A
10	2	NA	NA	NA	0.032	0.0523333	0.0723333	C	T	110	2	NA	NA	NA	NA	0.045	0.0806667	C	C	T	A	210	4	NA	NA	NA	0.00666667	0.0806667	0.0933333	G
11	1	NA	NA	NA	NA	0.305667	0.506	T	T	111	>16	0.067	0.0856667	0.102333	0.262667	0.457	0.491333	C	C	T	A	211	4	NA	NA	NA	0.021	0.226667	0.202667	A
12	4	NA	NA	0.037	0.964	0.926667	0.502	C	C	112	>16	0.026	0.023	0.054	0.109	0.0763333	0.192	C	C	C	A	212	2	NA	NA	NA	NA	0.212667	0.217667	A
13	2	NA	NA	NA	0.0376667	0.548667	0.634667	C	T	113	4	NA	NA	NA	0.0506667	0.121333	0.237	C	G	C	A	213	2	NA	NA	NA	NA	0.03	0.0403333	G
14	4	NA	NA	0.0323333	0.146	0.456	0.405	T	T	114	>16	0.033	0.0403333	0.0653333	0.101	0.147	0.138	T	G	C	A	214	2	NA	NA	NA	NA	0.042	0.058	A
15	2	NA	NA	NA	0.043	0.0586667	0.06	C	C	115	>16	0.0676667	0.0606667	0.112667	0.155	0.352333	0.718	T	G	T	A	215	2	NA	NA	NA	NA	0.055	0.0663333	A
16	2	NA	NA	NA	0.0406667	0.664333	0.626333	T	C	116	>16	0.08	0.081	0.129	0.188333	0.24	0.440667	T	G	C	G	216	4	NA	NA	NA	0.00666667	0.178333	0.280333	G
17	1	NA	NA	NA	NA	0.0276667	0.075	C	C	117	>16	0.0663333	0.085	0.0846667	0.130333	0.161333	0.239667	T	C	T	G	217	4	NA	NA	NA	0.014	0.084	0.525	G
18	4	NA	NA	0.002	0.212	0.823333	0.962333	T	T	118	>16	0.043	0.042	0.0796667	0.158333	0.259	0.292	T	G	C	A	218	4	NA	NA	NA	0.0593333	0.142667	0.126	G
19	4	NA	NA	0.003	0.195667	0.585333	0.621667	C	T	119	4	NA	NA	NA	0.0576667	0.173667	0.283667	T	G	C	G	219	2	NA	NA	NA	NA	0.218667	0.0736667	G
20	2	NA	NA	NA	0.00233333	0.116	0.423	C	T	120	>16	0.049	0.066	0.0936667	0.09	0.0973333	0.111667	T	C	T	A	220	2	NA	NA	NA	NA	0.0353333	0.0536667	A
21	4	NA	NA	0.0273333	0.086	0.506333	0.536333	T	C	121	2	NA	NA	NA	NA	0.0386667	0.063	T	G	C	A	221	2	NA	NA	NA	NA	0.0423333	0.0756667	G
22	1	NA	NA	NA	NA	0.129333	0.349	C	T	122	>16	0.062	0.071	0.101333	0.232667	0.150333	0.165333	T	C	T	A	222	4	NA	NA	NA	0.04	0.143667	0.298333	G
23	1	NA	NA	NA	NA	0.189333	0.298667	T	T	123	>16	0.0563333	0.0593333	0.0983333	0.0983333	0.119667	0.201	T	G	T	A	223	2	NA	NA	NA	NA	0.0226667	0.0526667	G
24	2	NA	NA	NA	0.0963333	0.410333	0.407333	C	C	124	16	NA	0.0133333	0.042	0.0483333	0.108	0.0526667	T	G	C	A	224	4	NA	NA	NA	0.029	0.209	0.517667	A
25	2	NA	NA	NA	0.0583333	0.629333	0.369667	T	C	125	4	NA	NA	NA	0.0293333	0.149	0.240333	T	C	T	G	225	4	NA	NA	NA	0.0166667	0.129	0.274333	A
26	2	NA	NA	NA	0.0596667	0.306	0.544667	T	T	126	>16	0.0583333	0.059	0.0843333	0.249333	0.483333	0.506333	T	G	C	A	226	4	NA	NA	NA	0.024	0.0996667	0.276333	G
27	4	NA	NA	NA	0.117	0.136667	0.160333	C	T	127	>16	0.0623333	0.069	0.0793333	0.121333	0.118333	0.406667	C	C	T	A	227	4	NA	NA	NA	0.0243333	0.041	0.065	A
28	8	NA	0.0363333	0.130667	0.536	0.623667	0.461	T	T	128	4	NA	NA	NA	0.0296667	0.0466667	0.162667	C	G	C	A	228	4	NA	NA	NA	0.0536667	0.412	0.5	A
29	2	NA	NA	NA	0.487667	0.819333	0.725333	C	C	129	4	NA	NA	NA	0.0253333	0.0916667	0.115	T	G	T	G	229	4	NA	NA	NA	0.071	0.183333	0.388667	A
30	4	NA	NA	0.0333333	0.183333	0.320667	0.157667	T	C	130	4	NA	NA	NA	0.016	0.230333	0.509	C	G	C	G	230	4	NA	NA	NA	0.0863333	0.12	0.652667	A
31	4	NA	NA	0.0343333	0.0933333	0.132333	0.111	C	C	131	4	NA	NA	NA	0.05	0.221667	0.453	C	C	T	A	231	4	NA	NA	NA	0.136667	0.361	0.728333	A
32	1	NA	NA	NA	NA	0.00166667	0.0463333	C	C	132	>16	0.0413333	0.0663333	0.069	0.096	0.116667	0.132	C	G	C	A	232	4	NA	NA	NA	0.03	0.0766667	0.196667	A
33	2	NA	NA	NA	0.114667	0.642667	0.590333	T	C	133	16	NA	0.0633333	0.0436667	0.0403333	0.0976667	0.0543333	T	G	C	A	233	2	NA	NA	NA	NA	0.0363333	0.052	A
34	4	NA	NA	0.0363333	0.163333	0.256333	0.192333	T	T	134	4	NA	NA	NA	0.037	0.0736667	0.159	C	G	C	G	234	4	NA	NA	NA	0.022	0.0576667	0.127333	G
35	4	NA	NA	0.0643333	0.104333	0.142333	0.221667	T	C	135	4	NA	NA	NA	0.0606667	0.0933333	0.150333	C	C	T	G	235	4	NA	NA	NA	0.0533333	0.291333	0.434	G
36	4	NA	NA	0.122667	0.47	0.309667	0.233	C	C	136	2	NA	NA	NA	NA	0.0446667	0.101667	T	G	C	A	236	4	NA	NA	NA	0.075	0.313	0.558333	G
37	4	NA	NA	0.0473333	0.141333	0.168667	0.173333	T	T	137	2	NA	NA	NA	NA	0.046	0.064	T	G	C	G	237	4	NA	NA	NA	0.127	0.409333	0.686333	A
38	4	NA	NA	0.0226667	0.188333	0.466667	0.452	T	C	138	>16	0.064	0.0636667	0.07	0.105	0.18	0.158333	C	G	C	G	238	4	NA	NA	NA	0.041	0.0603333	0.0763333	G
39	4	NA	NA	0.0916667	0.768333	0.807333	0.765333	C	C	139	4	NA	NA	NA	0.07	0.383333	0.421333	T	C	T	A	239	2	NA	NA	NA	NA	0.0566667	0.095	A
40	2	NA	NA	NA	0.127	0.441	0.715	C	T	140	8	NA	NA	0.035	0.113	0.114333	0.341	T	G	C	G	240	4	NA	NA	NA	0.0143333	0.112333	0.260667	A
41	2	NA	NA	NA	0.514333	0.87	1.03767	C	T	141	>16	0.0836667	0.0656667	0.109667	0.136333	0.494333	0.292333	C	G	C	A	241	4	NA	NA	NA	0.0433333	0.325333	0.414333	G
42	2	NA	NA	NA	0.0976667	0.304333	0.232	T	T	142	2	NA	NA	NA	NA	0.0403333	0.0933333	T	C	C	A	242	4	NA	NA	NA	0.054	0.101667	0.403333	G
43	4	NA	NA	0.006	0.192667	0.537333	0.663333	C	T	143	>16	0.0663333	0.062	0.104667	0.788	0.464667	0.266	T	G	C	A	243	8	NA	NA	0.011	0.0946667	0.213667	0.431333	G
44	2	NA	NA	NA	0.564333	0.906667	0.953333	C	C	144	4	NA	NA	NA	0.036	0.479	0.648	T	C	T	A	244	4	NA	NA	NA	0.0143333	0.0353333	0.009	G
45	8	NA	0.0496667	0.0803333	0.089	0.145667	0.346667	T	T	145	>16	0.0513333	0.038	0.197667	0.139	0.143333	0.399	T	G	C	A	245	4	NA	NA	NA	0.0176667	0.206667	0.343667	A
46	2	NA	NA	NA	0.0323333	0.100333	0.087	C	C	146	4	NA	NA	NA	0.100333	0.289	0.693	C	C	T	A	246	4	NA	NA	NA	0.000333333	0.124667	0.370333	A
47	4	NA	NA	0.0976667	0.537667	0.537667	0.577	C	C	147	>16	0.0533333	0.0646667	0.064	0.109	0.113	0.144333	T	C	T	A	247	4	NA	NA	NA	0.0153333	0.211	0.366333	G
48	4	NA	NA	0.232333	0.761333	0.924333	0.785333	C	C	148	4	NA	NA	NA	0.0743333	0.076	0.111	C	G	C	A	248	1	NA	NA	NA	NA	NA	0.023	G
49	4	NA	NA	0.0546667	0.785	0.584667	0.486333	T	T	149	4	NA	NA	NA	0.0266667	0.284333	0.477	C	C	T	A	249	2	NA	NA	NA	NA	0.0303333	0.0483333	G
50	2	NA	NA	NA	0.181667	0.498	0.848667	T	T	150	4	NA	NA	NA	0.052	0.068	0.291	C	G	C	A	250	1	NA	NA	NA	NA	NA	0.0313333	A
51	4	NA	NA	0.139	0.666	0.828	0.741	T	T	151	8	NA	NA	0.025	0.0736667	0.169667	0.380667	C	C	T	A	251	4	NA	NA	NA	0.035	0.0656667	0.103333	G
52	4	NA	NA	0.0416667	0.462667	0.742333	0.904333	C	T	152	>16	0.053	0.0656667	0.07	0.113667	0.114	0.128333	T	C	T	A	252	4	NA	NA	NA	0.0256667	0.069	0.0863333	G
53	4	NA	NA	0.0176667	0.0686667	0.179333	0.231667	T	C	153	>16	0.00666667	0.0183333	0.0306667	0.0456667	0.0586667	0.0886667	C	C	T	A	253	2	NA	NA	NA	NA	0.0483333	0.0633333	G
54	2	NA	NA	NA	0.00766667	0.185	0.492667	T	C	154	>16	0.0303333	0.0426667	0.0586667	0.163667	0.125	0.125667	C	G	T	A	254	4	NA	NA	NA	0.0353333	0.101	0.0833333	A
55	2	NA	NA	NA	0.554	1.056	1.12033	T	C	155	>16	0.079	0.076	0.0926667	0.155333	0.156	0.177	C	G	C	A	255	2	NA	NA	NA	NA	0.053	0.0656667	A
56	2	NA	NA	NA	0.0763333	0.247333	0.682	C	C	156	>16	0.0743333	0.0913333	0.106	0.146	0.188333	0.195	C	C	T	A	256	4	NA	NA	NA	0.00933333	0.119	0.253333	A
57	2	NA	NA	NA	0.0703333	0.549	0.878333	C	C	157	>16	0.075	0.101333	0.118333	0.121667	0.258333	0.276	C	G	C	A	257	2	NA	NA	NA	NA	0.0663333	0.0736667	A
58	4	NA	NA	0.026	0.351333	0.643667	0.807667	T	C	158	>16	0.0706667	0.154	0.0906667	0.124667	0.488	0.462333	C	C	T	A	258	1	NA	NA	NA	NA	NA	0.0683333	G
59	4	NA	NA	0.0533333	0.730333	1.055	1.02967	C	C	159	8	NA	NA	0.0576667	0.563333	0.857667	0.495667	T	G	C	G	259	2	NA	NA	NA	NA	0.042	0.0566667	G
60	2	NA	NA	NA	0.342333	0.575667	0.712333	T	C	160	16	NA	0.0823333	0.115	0.627667	0.425667	0.381	C	G	C	A	260	4	NA	NA	NA	0.00633333	0.088	0.191667	G
61	4	NA	NA	0.236333	0.457333	0.451333	0.847667	C	T	161	16	NA	0.0743333	0.0873333	0.302667	0.168	0.226333	T	C	T	A	261	2	NA	NA	NA	NA	0.0306667	0.0346667	A
62	4	NA	NA	0.0746667	0.094	0.138	0.147667	T	C	162	16	NA	0.0893333	0.091	0.195667	0.189	0.177667	T	G	C	G	262	8	NA	NA	0.0123333	0.063	0.164667	0.178333	A
63	2	NA	NA	NA	0.0876667	0.125667	0.117333	C	C	163	16	NA	0.0306667	0.0346667	0.0493333	0.128	0.117333	T	G	C	G	263	2	NA	NA	NA	NA	0.0503333	0.0773333	A
64	1	NA	NA	NA	NA	0.123333	0.246667	T	C	164	8	NA	NA	0.0363333	0.0673333	0.128333	0.119667	T	G	C	G	264	4	NA	NA	NA	0.0733333	0.258	0.388667	G
65	2	NA	NA	NA	0.180333	0.204333	0.311667	T	C	165	1	NA	NA	NA	NA	NA	0.0153333	T	G	C	A	265	4	NA	NA	NA	0.0136667	0.0863333	0.138333	A
66	8	NA	0.0726667	0.131667	0.162333	0.266333	0.232667	T	C	166	2	NA	NA	NA	NA	0.069	0.0516667	T	C	T	A	266	2	NA	NA	NA	NA	0.067	0.086	A
67	1	NA	NA	NA	NA	0.041	0.323333	C	T	167	8	NA	NA	0.0656667	0.108667	0.0443333	0.0516667	T	G	T	A	267	4	NA	NA	NA	0.081	0.171333	0.453667	A
68	0.5	NA	NA	NA	NA	NA	0.0233333	T	T	168	8	NA	NA	0.062	0.0113333	0.0676667	0.0713333	C	G	T	A	268	4	NA	NA	NA	0.109667	0.208667	0.117	A
69	4	NA	NA	0.0373333	0.0766667	0.0876667	0.114	T	T	169	16	NA	0.09	0.103333	0.134333	0.228667	0.185667	C	C	T	A	269	4	NA	NA	NA	0.0403333	0.0796667	0.0853333	A
70	1	NA	NA	NA	NA	0.0313333	0.0313333	C	C	170	16	NA	0.041	0.184333	0.149	0.437333	0.586667	C	G	C	A	270	8	NA	NA	0.024	0.0966667	0.222333	0.482333	A
71	4	NA	NA	0.051	0.0683333	0.0796667	0.129	C	T	171	>16	0.078	0.0903333	0.263	0.384333	0.368667	0.250667	C	C	T	A	271	4	NA	NA	NA	0.038	0.197	0.189333	A
72	0.5	NA	NA	NA	NA	NA	0.00133333	C	C	172	>16	0.0743333	0.064	0.0833333	0.248667	0.457333	0.195667	C	C	T	A	272	2	NA	NA	NA	NA	0.013	0.043	A
73	8	NA	0.0683333	0.17	0.186667	0.433333	0.322	T	T	173	>16	0.104667	0.143333	0.172667	0.367	0.265	0.311333	C	C	C	A	273	4	NA	NA	NA	0.0323333	0.3	0.622	G
74	8	NA	0.0506667	0.139333	0.243667	0.174667	0.176	T	T	174	16	NA	0.125	0.103	0.209333	0.181333	0.277333	C	G	C	A	274	4	NA	NA	NA	0.0133333	0.0706667	0.110667	A
75	4	NA	NA	0.236333	0.457333	0.451333	0.847667	C	T	175	16	NA	0.0733333	0.239667	0.686333	0.823667	0.566333	C	C	T	A	275	8	NA	NA	0.00366667	0.186	0.711	0.551667	G
76	4	NA	NA	0.122667	0.47	0.309667	0.233	C	T	176	8	NA	NA	0.0443333	0.849333	0.524667	0.854	T	C	T	A	276	4	NA	NA	NA	0.00233333	0.0476667	0.154333	A
77	1	NA	NA	NA	NA	0.006	0.0183333	T	T	177	>16	0.0743333	0.0913333	0.106	0.146	0.188333	0.195	T	C	T	A	277	4	NA	NA	NA	0.0176667	0.0586667	0.221333	G
78	0.5	NA	NA	NA	NA	NA	0.000666667	C	C	178	8	NA	NA	0.0473333	0.0203333	0.0593333	0.374	T	C	T	A	278	4	NA	NA	NA	0.107667	0.304333	0.472	G
79	8	NA	0.0363333	0.130667	0.536	0.623667	0.461	T	T	179	>16	0.101333	0.156667	0.126667	0.482667	0.451667	0.251667	T	C	T	A	279	4	NA	NA	NA	0.0836667	0.342667	0.632	A
80	1	NA	NA	NA	NA	0.011	0.0326667	C	T	180	>16	0.108	0.129	0.093	0.146333	0.235	0.310667	T	C	T	A	280	2	NA	NA	NA	NA	0.0276667	0.0773333	A
81	1	NA	NA	NA	NA	0.011	0.101	C	T	181	4	NA	NA	NA	0.242	0.753	0.656333	C	G	C	A	281	4	NA	NA	NA	0.0153333	0.120667	0.613333	A
82	2	NA	NA	NA	0.000333333	0.0306667	0.0763333	T	T	182	16	NA	0.041	0.184333	0.149	0.437333	0.586667	C	C	T	A	282	4	NA	NA	NA	0.005	0.0483333	0.182667	G
83	4	NA	NA	0.0106667	0.055	0.205667	0.292667	T	C	183	>16	0.063	0.0783333	0.124	0.131667	0.17	0.160667	C	G	C	A	283	4	NA	NA	NA	0.029	0.246667	0.651	A
84	2	NA	NA	NA	0.0746667	0.176333	0.344333	C	T	184	2	NA	NA	NA	NA	0.416667	0.372	C	G	C	A	284	2	NA	NA	NA	NA	0.0253333	0.054	A
85	4	NA	NA	0.0196667	0.237333	0.558	0.497667	T	T	185	8	NA	NA	0.0136667	0.144333	0.426667	0.627333	T	C	T	A	285	4	NA	NA	NA	0.0273333	0.117667	0.357333	G
86	1	NA	NA	NA	NA	0.0983333	0.0293333	C	T	186	>16	0.0733333	0.101667	0.125	0.122667	0.215333	0.152	C	G	C	A	286	4	NA	NA	NA	0.044	0.403	0.543667	G
87	2	NA	NA	NA	0.0523333	0.213667	0.224333	T	T	187	4	NA	NA	NA	0.232667	0.315333	0.283	C	G	C	A	287	4	NA	NA	NA	0.029	0.358	0.886	G
88	2	NA	NA	NA	0.24	0.556667	0.628667	C	T	188	4	NA	NA	NA	0.0596667	0.451	0.290667	C	G	C	G	288	4	NA	NA	NA	0.145667	0.665	0.629	A
89	1	NA	NA	NA	NA	0.0413333	0.294667	T	C	189	>16	0.0656667	0.0723333	0.069	0.104	0.175667	0.177333	T	C	T	A	289	4	NA	NA	NA	0.051	0.371	0.496333	A
90	1	NA	NA	NA	NA	0.0996667	0.130333	T	T	190	4	NA	NA	NA	0.117333	0.539	0.642667	T	C	C	A	290	4	NA	NA	NA	0.005	0.0483333	0.182667	G
91	4	NA	NA	0.021	0.0703333	0.099	0.0986667	C	T	191	>16	0.068	0.119333	0.277333	0.503333	0.297	0.38	T	C	T	A	291	4	NA	NA	NA	0.025	0.271667	0.736	A
92	4	NA	NA	0.0396667	0.0806667	0.144333	0.216333	T	C	192	>16	0.079	0.076	0.0926667	0.155333	0.156	0.177	T	G	C	A	292	4	NA	NA	NA	0.0843333	0.283	0.561	A
93	2	NA	NA	NA	0.0563333	0.0936667	0.168333	C	T	193	16	NA	0.130667	0.269333	0.755	0.641667	0.340333	T	G	C	G	293	1	NA	NA	NA	NA	NA	0.0323333	A
94	4	NA	NA	0.01	0.02	0.047	0.041	C	T	194	>16	0.0706667	0.225667	0.198333	0.167667	0.149333	0.204	C	C	C	A	294	8	NA	NA	0.008	0.169667	0.301667	0.634	G
95	2	NA	NA	NA	0.0406667	0.232	0.416667	C	T	195	>16	0.075	0.101333	0.118333	0.121667	0.258333	0.276	T	C	T	A	295	2	NA	NA	NA	NA	0.0456667	0.0903333	A
96	4	NA	NA	0.03	0.199	0.359667	0.412	T	C	196	8	NA	NA	0.043	0.0833333	0.095	0.228333	C	C	T	A	296	4	NA	NA	NA	0.0346667	0.094	0.144333	G
97	1	NA	NA	NA	NA	0.065	0.191667	T	C	197	8	NA	NA	0.031	0.073	0.150333	0.238	C	C	T	A	297	2	NA	NA	NA	NA	0.0253333	0.0556667	A
98	2	NA	NA	NA	0.0463333	0.165	0.0556667	T	C	198	4	NA	NA	NA	0.0743333	0.076	0.111	C	C	T	A	298	2	NA	NA	NA	NA	0.0593333	0.082	A
99	4	NA	NA	0.032	0.109	0.267	0.302667	C	C	199	4	NA	NA	NA	0.049	0.0733333	0.0803333	C	C	T	A	299	1	NA	NA	NA	NA	NA	0.055	G
100	2	NA	NA	NA	0.0363333	0.0556667	0.139333	T	C	200	8	NA	NA	0.0563333	0.0783333	0.200667	0.346333	C	G	C	A	300	4	NA	NA	NA	0.015	0.088	0.418667	A

## Sheet: VOR
Table S5. Minimum Inhibitory Concentrations (MICs), Growth Rates, and Genotypes of the 300 Progeny Strains
Strain ID	VOR MIC (mg/L)	Mean Ratio of Fungal Growth in varying Azole Concentrations							Genotype at two SNP sites		Strain ID	VOR MIC (mg/L)	Mean Ratio of Fungal Growth in varying Azole Concentrations								Genotype at four SNP sites				Strain ID	VOR MIC (mg/L)	Mean Ratio of Fungal Growth in varying Azole Concentrations						Genotype at one SNP sites
		8	4	2	1	0.5	0.25	0.125	SNP1	SNP2			32	16	8	4	2	1	0.5	0.25	SNP3	SNP4	SNP5	SNP6			16	8	4	2	1	0.5	SNP7
8_20	0.25	NA	NA	NA	NA	NA	NA	0.3865	C	C	6_10	16	NA	NA	0.0933751	0.406886	0.505999	0.703704	0.605634	0.859677	T	C	T	A	7_20	1	NA	NA	NA	NA	NA	0.266	A
9_25	4	NA	NA	0.0356667	0.0876667	0.170667	0.532667	0.410667	T	T	1_21	4	NA	NA	NA	NA	0.0373333	0.057	0.241667	0.324333	C	G	C	G	7_9	2	NA	NA	NA	NA	0.022	0.119333	G
1	4	NA	NA	0.00833333	0.242333	0.584667	0.456667	0.657	C	T	101	16	NA	NA	0.0516667	0.0846667	0.075	0.0923333	0.179	0.132	C	C	T	A	201	2	NA	NA	NA	NA	0.0473333	0.112	A
2	4	NA	NA	0.006	0.173	0.675667	0.773333	0.555	T	C	102	8	NA	NA	NA	0.0623333	0.093	0.139	0.134333	0.146333	C	C	T	A	202	4	NA	NA	NA	0.0393333	0.0643333	0.578333	A
3	4	NA	NA	0.003	0.401333	0.891	0.904	0.802333	C	C	103	2	NA	NA	NA	NA	NA	0.0386667	0.245333	0.315667	C	C	T	A	203	4	NA	NA	NA	0.034	0.231333	0.465667	A
4	4	NA	NA	0.0833333	0.2	0.105667	0.163667	0.119333	C	T	104	2	NA	NA	NA	NA	NA	0.0236667	0.0546667	0.082	C	C	T	A	204	2	NA	NA	NA	NA	0.0436667	0.401667	G
5	2	NA	NA	NA	0.0373333	0.380667	0.887	0.877333	C	T	105	8	NA	NA	NA	0.0473333	0.0613333	0.059	0.109333	0.127	C	G	C	A	205	4	NA	NA	NA	0.0536667	0.328333	0.645	G
6	2	NA	NA	NA	0.00733333	0.140667	0.438	0.435	T	T	106	8	NA	NA	NA	0.027	0.0503333	0.061	0.0793333	0.0823333	C	G	C	A	206	2	NA	NA	NA	NA	0.0336667	0.109333	A
7	2	NA	NA	NA	0.069	0.326667	0.526667	0.610333	C	C	107	8	NA	NA	NA	0.0326667	0.053	0.0816667	0.102333	0.112	C	C	C	A	207	2	NA	NA	NA	NA	0.283667	0.581667	G
8	4	NA	NA	0.0146667	0.302333	0.687	0.656667	0.666	T	T	108	8	NA	NA	NA	0.056	0.0943333	0.189333	0.110667	0.116333	C	C	T	A	208	4	NA	NA	NA	0.034	0.359667	0.681333	G
9	2	NA	NA	NA	0.139667	0.494667	0.428	0.375333	C	C	109	8	NA	NA	NA	0.100333	0.108	0.219	0.222	0.134	C	C	T	A	209	2	NA	NA	NA	NA	0.023	0.252	A
10	1	NA	NA	NA	NA	0.049	0.0916667	0.112333	C	T	110	1	NA	NA	NA	NA	NA	NA	0.0573333	0.0913333	C	C	T	A	210	2	NA	NA	NA	NA	0.046	0.065	G
11	1	NA	NA	NA	NA	0.124333	0.443	0.559333	T	T	111	16	NA	NA	0.0416667	0.555667	0.678333	0.370667	0.554667	0.178667	C	C	T	A	211	2	NA	NA	NA	NA	0.312	0.613333	A
12	4	NA	NA	0.0173333	0.489333	1.004	0.772	0.633	C	C	112	4	NA	NA	NA	NA	0.102	0.0936667	0.123	0.237333	C	C	C	A	212	2	NA	NA	NA	NA	0.005	0.052	A
13	2	NA	NA	NA	0.012	0.0966667	0.789333	0.842333	C	T	113	4	NA	NA	NA	NA	0.0303333	0.142	0.269333	0.449333	C	G	C	A	213	2	NA	NA	NA	NA	0.027	0.0523333	G
14	2	NA	NA	NA	0.0146667	0.358	0.572	0.688667	T	T	114	8	NA	NA	NA	0.0446667	0.117	0.122667	0.178	0.301667	T	G	C	A	214	2	NA	NA	NA	NA	0.00733333	0.0536667	A
15	1	NA	NA	NA	NA	0.054	0.05	0.294333	C	C	115	16	NA	NA	0.046	0.530333	0.444	0.132667	0.210667	0.168667	T	G	T	A	215	2	NA	NA	NA	NA	0.0116667	0.0866667	A
16	2	NA	NA	NA	0.00166667	0.199667	0.738	0.613667	T	C	116	16	NA	NA	0.0376667	0.119	0.184	0.343	0.301	0.428	T	G	C	G	216	4	NA	NA	NA	0.00166667	0.195333	0.403	G
17	0.5	NA	NA	NA	NA	NA	0.0126667	0.0563333	C	C	117	16	NA	NA	0.046	0.061	0.134333	0.157333	0.164	0.197667	T	C	T	G	217	2	NA	NA	NA	NA	0.03	0.154667	G
18	4	NA	NA	0.009	0.00433333	0.473	0.788333	0.693667	T	T	118	8	NA	NA	NA	0.183667	0.480333	0.288	0.420667	0.181333	T	G	C	A	218	2	NA	NA	NA	NA	0.119667	0.168333	G
19	2	NA	NA	NA	0.00633333	0.399333	0.625	0.604	C	T	119	2	NA	NA	NA	NA	NA	0.145667	0.245	0.249	T	G	C	G	219	1	NA	NA	NA	NA	NA	0.291333	G
20	2	NA	NA	NA	0.00266667	0.0566667	0.645	0.803	C	T	120	16	NA	NA	0.0473333	0.081	0.08	0.0913333	0.134667	0.134333	T	C	T	A	220	2	NA	NA	NA	NA	0.0116667	0.0866667	A
21	4	NA	NA	0.00433333	0.161	0.310667	0.598667	0.742333	T	C	121	2	NA	NA	NA	NA	NA	0.0316667	0.0996667	0.282	T	G	C	A	221	1	NA	NA	NA	NA	NA	0.0446667	G
22	2	NA	NA	NA	0.0293333	0.287667	0.429	0.813	C	T	122	8	NA	NA	NA	0.102	0.082	0.154	0.171	0.222	T	C	T	A	222	4	NA	NA	NA	0.00166667	0.195333	0.403	G
23	2	NA	NA	NA	0.005	0.15	0.437	0.399	T	T	123	16	NA	NA	0.025	0.0673333	0.0906667	0.128667	0.187333	0.177	T	G	T	A	223	1	NA	NA	NA	NA	NA	0.0286667	G
24	2	NA	NA	NA	0.0273333	0.516	0.457	0.622	C	C	124	4	NA	NA	NA	NA	0.0503333	0.0923333	0.127667	0.12	T	G	C	A	224	4	NA	NA	NA	0.015	0.032	0.178667	A
25	1	NA	NA	NA	NA	0.648333	0.795333	0.460667	T	C	125	2	NA	NA	NA	NA	NA	0.0376667	0.339	0.661	T	C	T	G	225	4	NA	NA	NA	0.00466667	0.128667	0.38	A
26	2	NA	NA	NA	0.0603333	0.262	0.563	0.777333	T	T	126	16	NA	NA	0.0156667	0.486667	0.724	0.561	0.413333	0.146333	T	G	C	A	226	2	NA	NA	NA	NA	0.03	0.154667	G
27	4	NA	NA	0.008	0.0673333	0.097	0.253667	0.160667	C	T	127	16	NA	NA	0.230333	0.121667	0.158667	0.129667	0.116333	0.141333	C	C	T	A	227	2	NA	NA	NA	NA	0.0243333	0.0366667	A
28	4	NA	NA	0.0873333	0.559667	0.934333	0.731	0.755	T	T	128	2	NA	NA	NA	NA	NA	0.024	0.12	0.136	C	G	C	A	228	4	NA	NA	NA	0.0116667	0.100667	0.354	A
29	1	NA	NA	NA	NA	0.127	0.722667	0.920333	C	C	129	2	NA	NA	NA	NA	NA	0.0333333	0.09	0.150667	T	G	T	G	229	2	NA	NA	NA	NA	0.021	0.268667	A
30	2	NA	NA	NA	0.279333	0.559333	0.308667	0.308667	T	C	130	2	NA	NA	NA	NA	NA	0.0713333	0.563667	0.676	C	G	C	G	230	4	NA	NA	NA	0.00733333	0.0586667	0.136	A
31	4	NA	NA	0.0186667	0.0633333	0.391667	0.243333	0.324	C	C	131	4	NA	NA	NA	NA	0.0436667	0.107667	0.448667	0.416667	C	C	T	A	231	4	NA	NA	NA	0.0216667	0.127333	0.316	A
32	0.5	NA	NA	NA	NA	NA	0.01	0.0523333	C	C	132	8	NA	NA	NA	0.058	0.0853333	0.124	0.160667	0.159	C	G	C	A	232	2	NA	NA	NA	NA	0.01	0.0953333	A
33	2	NA	NA	NA	0.0213333	0.554	0.916667	0.805333	T	C	133	4	NA	NA	NA	NA	0.151667	0.138	0.118333	0.156333	T	G	C	A	233	2	NA	NA	NA	NA	0.0103333	0.035	A
34	4	NA	NA	0.00366667	0.0813333	0.667333	0.542667	0.371	T	T	134	16	NA	NA	0.0583333	0.0193333	0.201667	0.195	0.260667	0.253667	C	G	C	G	234	2	NA	NA	NA	NA	0.0246667	0.0853333	G
35	4	NA	NA	0.0136667	0.081	0.358	0.491333	0.248	T	C	135	2	NA	NA	NA	NA	NA	0.0926667	0.184	0.193	C	C	T	G	235	2	NA	NA	NA	NA	0.118667	0.468333	G
36	4	NA	NA	0.0923333	0.728333	0.333667	0.789667	0.429667	C	C	136	2	NA	NA	NA	NA	NA	0.0723333	0.219	0.405	T	G	C	A	236	4	NA	NA	NA	0.00166667	0.0223333	0.085	G
37	2	NA	NA	NA	0.422333	0.586333	0.775333	0.632	T	T	137	2	NA	NA	NA	NA	NA	0.0253333	0.125667	0.155667	T	G	C	G	237	2	NA	NA	NA	NA	0.0726667	0.287667	A
38	8	NA	0.0503333	0.0296667	0.111667	0.444	0.724	0.552667	T	C	138	8	NA	NA	NA	0.054	0.177333	0.293667	0.147333	0.188333	C	G	C	G	238	2	NA	NA	NA	NA	0.032	0.0653333	G
39	2	NA	NA	NA	0.102333	0.819	1.00933	0.877333	C	C	139	4	NA	NA	NA	NA	0.026	0.352333	0.692	0.581667	T	C	T	A	239	2	NA	NA	NA	NA	0.024	0.0883333	A
40	1	NA	NA	NA	NA	0.571	0.992	0.823667	C	T	140	4	NA	NA	NA	NA	0.0863333	0.357	0.133667	0.126333	T	G	C	G	240	2	NA	NA	NA	NA	0.0176667	0.0626667	A
41	1	NA	NA	NA	NA	0.585333	0.971667	1.12767	C	T	141	16	NA	NA	0.155	0.193667	0.379667	0.35	0.313667	0.379667	C	G	C	A	241	4	NA	NA	NA	0.00133333	0.0733333	0.142333	G
42	2	NA	NA	NA	0.02	0.282333	0.328333	0.499	T	T	142	1	NA	NA	NA	NA	NA	NA	0.138	0.349333	T	C	C	A	242	4	NA	NA	NA	0.016	0.0786667	0.328	G
43	2	NA	NA	NA	0.0233333	0.497333	0.759333	1.00967	C	T	143	8	NA	NA	NA	0.531667	0.958667	0.807	0.668	0.471667	T	G	C	A	243	4	NA	NA	NA	0.018	0.225667	0.456667	G
44	2	NA	NA	NA	0.0423333	0.654333	0.907	1.06633	C	C	144	4	NA	NA	NA	NA	0.0116667	0.135	0.650333	0.463	T	C	T	A	244	4	NA	NA	NA	0.003	0.053	0.0383333	G
45	2	NA	NA	NA	0.04	0.108667	0.132667	0.265667	T	T	145	16	NA	NA	0.0133333	0.226	0.29	0.250667	0.341667	0.202333	T	G	C	A	245	16	NA	0.00566667	0.00566667	0.00866667	0.0853333	0.312667	A
46	1	NA	NA	NA	NA	0.0333333	0.0903333	0.179	C	C	146	2	NA	NA	NA	NA	NA	0.154	0.693	0.677	C	C	T	A	246	8	NA	NA	0.00266667	0.00133333	0.119333	0.628333	A
47	2	NA	NA	NA	0.135	0.449667	0.408	0.671	C	C	147	8	NA	NA	NA	0.156667	0.255	0.327	0.142667	0.332333	T	C	T	A	247	4	NA	NA	NA	0.00133333	0.0216667	0.438333	G
48	4	NA	NA	0.0266667	0.563333	0.833333	0.781333	0.827667	C	C	148	4	NA	NA	NA	NA	0.0223333	0.034	0.121667	0.226333	C	G	C	A	248	2	NA	NA	NA	NA	0.011	0.033	G
49	2	NA	NA	NA	0.191333	0.446667	0.451	0.556667	T	T	149	4	NA	NA	NA	NA	0.00633333	0.266667	0.780667	0.728333	C	C	T	A	249	4	NA	NA	NA	0.00633333	0.0196667	0.038	G
50	2	NA	NA	NA	0.024	0.164	0.950667	0.864333	T	T	150	2	NA	NA	NA	NA	NA	0.0836667	0.391	0.417	C	G	C	A	250	2	NA	NA	NA	NA	0.007	0.0313333	A
51	2	NA	NA	NA	0.0973333	0.891	0.915	0.747	T	T	151	2	NA	NA	NA	NA	NA	0.0733333	0.695	0.616333	C	C	T	A	251	4	NA	NA	NA	0.00833333	0.056	0.193	G
52	4	NA	NA	0.0126667	0.507	0.819	0.863333	0.751667	C	T	152	16	NA	NA	0.0306667	0.0993333	0.131333	0.0926667	0.137333	0.178	T	C	T	A	252	4	NA	NA	NA	0.0533333	0.0433333	0.0516667	G
53	2	NA	NA	NA	0.014	0.088	0.394333	0.245333	T	C	153	4	NA	NA	NA	NA	0.0303333	0.0323333	0.144	0.191333	C	C	T	A	253	2	NA	NA	NA	NA	0.005	0.047	G
54	1	NA	NA	NA	NA	0.001	0.410667	0.618333	T	C	154	8	NA	NA	NA	0.0533333	0.0773333	0.114	0.429	0.437333	C	G	T	A	254	2	NA	NA	NA	NA	0.0276667	0.0733333	A
55	4	NA	NA	0.00966667	0.134667	0.970333	1.13433	0.765667	T	C	155	16	NA	NA	0.031	0.061	0.246	0.201	0.226	0.180667	C	G	C	A	255	2	NA	NA	NA	NA	0.00333333	0.0256667	A
56	4	NA	NA	0.015	0.00533333	0.0466667	0.352333	0.441	C	C	156	>16	NA	0.002	0.0383333	0.0866667	0.157	0.173	0.170667	0.237667	C	C	T	A	256	4	NA	NA	NA	0.004	0.0196667	0.0946667	A
57	1	NA	NA	NA	NA	0.0923333	0.568	0.706667	C	C	157	16	NA	NA	0.035	0.305	0.39	0.379333	0.283333	0.342667	C	G	C	A	257	1	NA	NA	NA	NA	NA	0.066	A
58	2	NA	NA	NA	0.021	0.198	0.45	0.595667	T	C	158	16	NA	NA	0.0336667	0.197333	0.479	0.664667	0.613667	0.832	C	C	T	A	258	1	NA	NA	NA	NA	NA	0.0346667	G
59	2	NA	NA	NA	0	0.692	0.931667	0.565	C	C	159	2	NA	NA	NA	NA	NA	0.222	0.946	0.483667	T	G	C	G	259	2	NA	NA	NA	NA	0.00566667	0.033	G
60	1	NA	NA	NA	NA	0.051	0.653	0.567333	T	C	160	16	NA	NA	0.0403333	0.530333	0.669	0.583	0.458333	0.320333	C	G	C	A	260	2	NA	NA	NA	NA	0.0116667	0.045	G
61	4	NA	NA	0.051	0.619333	0.580667	0.530667	0.542333	C	T	161	16	NA	NA	0.044	0.161	0.505667	0.345667	0.145	0.155	T	C	T	A	261	2	NA	NA	NA	NA	0.014	0.029	A
62	4	NA	NA	0.0266667	0.196	0.104	0.135	0.212667	T	C	162	16	NA	NA	0.0406667	0.097	0.265	0.258333	0.131667	0.159	T	G	C	G	262	4	NA	NA	NA	0.0133333	0.0876667	0.173333	A
63	2	NA	NA	NA	0.0583333	0.135	0.166667	0.126667	C	C	163	4	NA	NA	NA	NA	0.0383333	0.101333	0.151333	0.138667	T	G	C	G	263	2	NA	NA	NA	NA	0.033	0.0783333	A
64	1	NA	NA	NA	NA	0.108667	0.340667	0.372333	T	C	164	2	NA	NA	NA	NA	NA	0.0506667	0.085	0.143	T	G	C	G	264	4	NA	NA	NA	0.0286667	0.173333	0.295	G
65	2	NA	NA	NA	0.028	0.264	0.362667	0.202333	T	C	165	0.5	NA	NA	NA	NA	NA	NA	NA	0.0126667	T	G	C	A	265	4	NA	NA	NA	0.00366667	0.0553333	0.3	A
66	4	NA	NA	0.03	0.077	0.183	0.343	0.524333	T	C	166	1	NA	NA	NA	NA	NA	NA	0.0693333	0.133333	T	C	T	A	266	2	NA	NA	NA	NA	0.0223333	0.0456667	A
67	4	NA	NA	0.000666667	0.154333	0.662333	0.602	0.640333	C	T	167	2	NA	NA	NA	NA	NA	0.046	0.024	0.0116667	T	G	T	A	267	4	NA	NA	NA	0.008	0.208	0.482333	A
68	1	NA	NA	NA	NA	0.0473333	0.0673333	0.0813333	T	T	168	2	NA	NA	NA	NA	NA	0.0473333	0.05	0.0463333	C	G	T	A	268	4	NA	NA	NA	0.005	0.0886667	0.334667	A
69	2	NA	NA	NA	0.039	0.0956667	0.133333	0.144667	T	T	169	16	NA	NA	0.0353333	0.0626667	0.14	0.170333	0.196667	0.165667	C	C	T	A	269	2	NA	NA	NA	NA	0.0123333	0.0593333	A
70	2	NA	NA	NA	0.000333333	0.0946667	0.615667	0.374333	C	C	170	8	NA	NA	NA	0.0206667	0.315333	0.445667	0.571333	0.735333	C	G	C	A	270	4	NA	NA	NA	0.01	0.0333333	0.112667	A
71	4	NA	NA	0.0346667	0.107333	0.519	0.178667	0.213333	C	T	171	16	NA	NA	0.0853333	0.218	0.264333	0.337333	0.303333	0.161	C	C	T	A	271	4	NA	NA	NA	0.005	0.0356667	0.309	A
72	0.5	NA	NA	NA	NA	NA	0.00466667	0.085	C	C	172	16	NA	NA	0.0633333	0.089	0.133667	0.411333	0.246	0.212667	C	C	T	A	272	2	NA	NA	NA	NA	0.00233333	0.0686667	A
73	4	NA	NA	0.00233333	0.154333	0.427	0.433	0.479667	T	T	173	16	NA	NA	0.056	0.234333	0.405	0.294333	0.215667	0.256333	C	C	C	A	273	4	NA	NA	NA	0.0126667	0.0963333	0.496667	G
74	4	NA	NA	0.0833333	0.2	0.105667	0.163667	0.119333	T	T	174	16	NA	NA	0.0583333	0.0923333	0.455667	0.147	0.182333	0.146333	C	G	C	A	274	4	NA	NA	NA	0.0163333	0.0393333	0.164333	A
75	4	NA	NA	0.051	0.619333	0.580667	0.530667	0.542333	C	T	175	16	NA	NA	0.0256667	0.428667	0.895333	0.734333	0.801667	0.564333	C	C	T	A	275	4	NA	NA	NA	0.0106667	0.197	0.703667	G
76	4	NA	NA	0.0923333333333333	0.728333	0.333667	0.789667	0.429667	C	T	176	2	NA	NA	NA	NA	NA	0.211333	0.696667	1.03367	T	C	T	A	276	2	NA	NA	NA	NA	0.00233333	0.0963333	A
77	0.5	NA	NA	NA	NA	NA	0.044	0.0756667	T	T	177	>16	NA	0.002	0.0383333	0.0866667	0.157	0.173	0.170667	0.237667	T	C	T	A	277	4	NA	NA	NA	0.00933333	0.027	0.484	G
78	0.5	NA	NA	NA	NA	NA	0.00333333	0.0533333	C	C	178	4	NA	NA	NA	NA	0.000666667	0.0246667	0.108333	0.126	T	C	T	A	278	2	NA	NA	NA	NA	0.142667	0.521	G
79	4	NA	NA	0.0873333	0.559667	0.934333	0.731	0.755	T	T	179	16	NA	NA	0.0456667	0.148	0.669333	0.687	0.364	0.357	T	C	T	A	279	2	NA	NA	NA	NA	0.211	0.816667	A
80	1	NA	NA	NA	NA	0.024	0.0646667	0.273667	C	T	180	16	NA	NA	0.0486667	0.0863333	0.110667	0.151	0.173667	0.209333	T	C	T	A	280	2	NA	NA	NA	NA	0.0126667	0.082	A
81	2	NA	NA	NA	0.00333333	0.067	0.533667	0.458667	C	T	181	2	NA	NA	NA	NA	NA	0.127333	0.585667	0.869667	C	G	C	A	281	8	NA	NA	0.01	0.00333333	0.0316667	0.156333	A
82	1	NA	NA	NA	NA	0.0636667	0.307333	0.437333	T	T	182	8	NA	NA	NA	0.0206667	0.315333	0.445667	0.571333	0.735333	C	C	T	A	282	4	NA	NA	NA	0	0.0116667	0.177	G
83	2	NA	NA	NA	0.185333	0.544333	0.509	0.821	T	C	183	16	NA	NA	0.0773333	0.088	0.119667	0.168	0.167667	0.164333	C	G	C	A	283	4	NA	NA	NA	0.00333333	0.0893333	0.270667	A
84	1	NA	NA	NA	NA	0.0313333	0.409333	0.4	C	T	184	2	NA	NA	NA	NA	NA	0.0306667	0.650667	0.484667	C	G	C	A	284	2	NA	NA	NA	NA	0.00333333	0.0316667	A
85	4	NA	NA	0.016	0.197333	0.429	0.259333	0.336	T	T	185	2	NA	NA	NA	NA	NA	0.230667	0.865333	1.09033	T	C	T	A	285	2	NA	NA	NA	NA	0.086	0.294333	G
86	1	NA	NA	NA	NA	0.0536667	0.339	0.455667	C	T	186	16	NA	NA	0.094	0.195667	0.492333	0.233	0.125333	0.222333	C	G	C	A	286	2	NA	NA	NA	NA	0.103667	0.515	G
87	2	NA	NA	NA	0.00833333	0.114	0.229333	0.382	T	T	187	2	NA	NA	NA	NA	NA	0.426	0.384	0.853333	C	G	C	A	287	4	NA	NA	NA	0.000333333	0.0246667	0.123	G
88	2	NA	NA	NA	0.072	0.468667	0.466	0.477667	C	T	188	2	NA	NA	NA	NA	NA	0.329	0.494333	0.437667	C	G	C	G	288	4	NA	NA	NA	0.056	0.338667	0.972333	A
89	2	NA	NA	NA	0.000333333	0.0696667	0.417667	0.101333	T	C	189	16	NA	NA	0.0366667	0.0556667	0.108	0.186333	0.205	0.201667	T	C	T	A	289	4	NA	NA	NA	0.0103333	0.158667	0.413667	A
90	0.5	NA	NA	NA	NA	NA	0.434	0.243667	T	T	190	2	NA	NA	NA	NA	NA	0.1	0.666667	0.934333	T	C	C	A	290	4	NA	NA	NA	0	0.0116667	0.177	G
91	2	NA	NA	NA	0.0166667	0.11	0.127667	0.124333	C	T	191	16	NA	NA	0.0613333	0.383333	1.02133	0.508667	0.606	0.826333	T	C	T	A	291	2	NA	NA	NA	NA	0.0273333	0.434333	A
92	2	NA	NA	NA	0.039	0.17	0.353	0.245667	T	C	192	16	NA	NA	0.031	0.061	0.246	0.201	0.226	0.180667	T	G	C	A	292	4	NA	NA	NA	0.007	0.143	0.230333	A
93	1	NA	NA	NA	NA	0.097	0.202333	0.268333	C	T	193	8	NA	NA	NA	0.332667	0.780333	0.491667	0.494667	1.07033	T	G	C	G	293	1	NA	NA	NA	NA	NA	0.000333333	A
94	2	NA	NA	NA	0.00266667	0.028	0.066	0.0776667	C	T	194	16	NA	NA	0.042	0.132	0.263	0.218	0.176	0.307333	C	C	C	A	294	4	NA	NA	NA	0.00466667	0.128	0.492667	G
95	1	NA	NA	NA	NA	0.201333	0.536667	0.493667	C	T	195	16	NA	NA	0.035	0.305	0.39	0.379333	0.283333	0.342667	T	C	T	A	295	4	NA	NA	NA	0.000333333	0.0156667	0.0556667	A
96	4	NA	NA	0.0443333	0.14	0.49	0.317333	0.468667	T	C	196	4	NA	NA	NA	NA	0.0813333	0.0816667	0.272	0.196667	C	C	T	A	296	2	NA	NA	NA	NA	0.0443333	0.243	G
97	2	NA	NA	NA	0.009	0.124667	0.210333	0.105333	T	C	197	4	NA	NA	NA	NA	0.019	0.196333	0.410333	0.616667	C	C	T	A	297	1	NA	NA	NA	NA	NA	0.0333333	A
98	2	NA	NA	NA	0.0213333	0.174667	0.291	0.0853333	T	C	198	4	NA	NA	NA	NA	0.0223333	0.034	0.121667	0.226333	C	C	T	A	298	2	NA	NA	NA	NA	0.0986667	0.217333	A
99	2	NA	NA	NA	0.041	0.455333	0.361	0.456333	C	C	199	2	NA	NA	NA	NA	NA	0.027	0.0773333	0.123667	C	C	T	A	299	2	NA	NA	NA	NA	0.0153333	0.0556667	G
100	1	NA	NA	NA	NA	0.065	0.218	0.234333	T	C	200	4	NA	NA	NA	NA	0.0443333	0.186	0.312	0.488	C	G	C	A	300	2	NA	NA	NA	NA	0.002	0.396	A
