# Supplementary material for: Sexual reproduction and the polygenic architecture of azole resistance in agricultural populations of Aspergillus fumigatus
Source: Front Microbiol. 2026 Jun 3;17:1843477. doi: 10.3389/fmicb.2026.1843477 (PMC13274624; doi:10.3389/fmicb.2026.1843477)
Supplement: Supplementary file 7 [file Table_7.XLSX]

## Sheet: ITR
Table S6. Genotype Segregation and Statistical Tests for Multi-SNP Combinations
SNP combination	Parental Alleles	Progeny Genotype Count Distribution
SNP3*SNP4&SNP5	SNP36-10、1-21*SNP46-10、1-21&SNP56-10、1-21	SNP36-10*46-10&SNP56-10(19) SNP36-10*46-10&SNP51-21(2) SNP31-21*41-21&SNP56-10(2) SNP31-21*41-21&SNP51-21(23) SNP36-10*41-21&SNP56-10(4) SNP36-10*41-21&SNP51-21(20) SNP31-21*46-10&SNP56-10(26) SNP31-21*46-10&SNP51-21(4)
SNP3*SNP4&SNP6	SNP36-10、1-21*SNP46-10、1-21&SNP66-10、1-21	SNP36-10*46-10&SNP66-10(19) SNP36-10*46-10&SNP61-21(2) SNP31-21*41-21&SNP66-10(21) SNP31-21*41-21&SNP61-21(4) SNP36-10*41-21&SNP66-10(14) SNP36-10*41-21&SNP61-21(10) SNP31-21*46-10&SNP66-10(29) SNP31-21*46-10&SNP61-21(1)
SNP3*SNP5&SNP4	SNP36-10、1-21*SNP56-10、1-21&SNP46-10、1-21	SNP36-10*56-10&SNP46-10(19) SNP36-10*56-10&SNP41-21(4) SNP31-21*51-21&SNP46-10(4) SNP31-21*51-21&SNP41-21(23) SNP36-10*51-21&SNP46-10(2) SNP36-10*51-21&SNP41-21(20) SNP31-21*56-10&SNP46-10(26) SNP31-21*56-10&SNP41-21(2)
SNP3*SNP5&SNP6	SNP36-10、1-21*SNP56-10、1-21&SNP66-10、1-21	SNP36-10*56-10&SNP66-10(20) SNP36-10*56-10&SNP61-21(3) SNP31-21*51-21&SNP66-10(23) SNP31-21*51-21&SNP61-21(4) SNP36-10*51-21&SNP66-10(13) SNP36-10*51-21&SNP61-21(9) SNP31-21*56-10&SNP66-10(27) SNP31-21*56-10&SNP61-21(1)
SNP4*SNP5&SNP3	SNP46-10、1-21*SNP56-10、1-21&SNP36-10、1-21	SNP46-10*56-10&SNP36-10(19) SNP46-10*56-10&SNP31-21(26) SNP41-21*51-21&SNP36-10(20) SNP41-21*51-21&SNP31-21(23) SNP46-10*51-21&SNP36-10(2) SNP46-10*51-21&SNP31-21(4) SNP41-21*56-10&SNP36-10(4) SNP41-21*56-10&SNP31-21(2)
SNP4*SNP5&SNP6	SNP46-10、1-21*SNP56-10、1-21&SNP66-10、1-21	SNP46-10*56-10&SNP66-10(42) SNP46-10*56-10&SNP61-21(3) SNP41-21*51-21&SNP66-10(30) SNP41-21*51-21&SNP61-21(13) SNP46-10*51-21&SNP66-10(6) SNP46-10*51-21&SNP61-21(0) SNP41-21*56-10&SNP66-10(5) SNP41-21*56-10&SNP61-21(1)
SNP4*SNP6&SNP3	SNP46-10、1-21*SNP66-10、1-21&SNP36-10、1-21	SNP46-10*66-10&SNP36-10(19) SNP46-10*66-10&SNP31-21(29) SNP41-21*61-21&SNP36-10(10) SNP41-21*61-21&SNP31-21(4) SNP46-10*61-21&SNP36-10(2) SNP46-10*61-21&SNP31-21(1) SNP41-21*66-10&SNP36-10(14) SNP41-21*66-10&SNP31-21(21)
SNP5*SNP6&SNP3	SNP56-10、1-21*SNP66-10、1-21&SNP36-10、1-21	SNP56-10*66-10&SNP36-10(20) SNP56-10*66-10&SNP31-21(27) SNP51-21*61-21&SNP36-10(9) SNP51-21*61-21&SNP31-21(4) SNP56-10*61-21&SNP36-10(3) SNP56-10*61-21&SNP31-21(1) SNP51-21*66-10&SNP36-10(13) SNP51-21*66-10&SNP31-21(23)
SNP5*SNP6&SNP4	SNP56-10、1-21*SNP66-10、1-21&SNP46-10、1-21	SNP56-10*66-10&SNP46-10(42) SNP56-10*66-10&SNP41-21(5) SNP51-21*61-21&SNP46-10(0) SNP51-21*61-21&SNP1-21(13) SNP56-10*61-21&SNP46-10(3) SNP56-10*61-21&SNP41-21(1) SNP51-21*66-10&SNP41-21(6) SNP51-21*66-10&SNP41-21(30)
SNP3*4*5&6	SNP36-10、1-21*SNP46-10、1-21*SNP56-10、1-21&SNP66-10、1-21	SNP36-10*SNP46-10*SNP56-10&SNP66-10(17) SNP36-10*SNP46-10*SNP56-10&SNP61-21(2) SNP31-21*SNP41-21*SNP51-21&SNP66-10(19) SNP31-21*SNP41-21*SNP51-21&SNP66-10(4) SNP36-10*SNP46-10*SNP51-21&SNP66-10(2) SNP36-10*SNP41-21*SNP56-10&SNP66-10(3) SNP36-10*SNP41-21*SNP51-21&SNP66-10(11) SNP31-21*SNP46-10*SNP56-10&SNP66-10(25) SNP31-21*SNP41-21*SNP56-10&SNP66-10(2) SNP31-21*SNP46-10*SNP51-21&SNP66-10(4) SNP36…
SNP3*4*6&5	SNP36-10、1-21*SNP46-10、1-21*SNP66-10、1-21&SNP56-10、1-21	SNP36-10*SNP46-10*SNP66-10&SNP56-10(17) SNP36-10*SNP46-10*SNP66-10&SNP51-21(2) SNP31-21*SNP41-21*SNP61-21&SNP56-10(0) SNP31-21*SNP41-21*SNP61-21&SNP56-10(4) SNP36-10*SNP46-10*SNP61-21&SNP56-10(2) SNP36-10*SNP41-21*SNP66-10&SNP56-10(3) SNP36-10*SNP41-21*SNP61-21&SNP56-10(1) SNP31-21*SNP46-10*SNP66-10&SNP56-10(25) SNP31-21*SNP41-21*SNP66-10&SNP56-10(2) SNP31-21*SNP46-10*SNP61-21&SNP56-10(1) SNP36-1…
SNP4*5*6&3	SNP46-10、1-21*SNP56-10、1-21*SNP66-10、1-21&SNP36-10、1-21	SNP46-10*SNP56-10*SNP66-10&SNP36-10(17) SNP46-10*SNP56-10*SNP66-10&SNP31-21(25) SNP41-21*SNP51-21*SNP61-21&SNP36-10(9) SNP41-21*SNP51-21*SNP61-21&SNP36-10(4) SNP46-10*SNP56-10*SNP61-21&SNP36-10(2) SNP46-10*SNP51-21*SNP66-10&SNP36-10(2) SNP46-10*SNP51-21*SNP61-21&SNP36-10(0) SNP41-21*SNP56-10*SNP66-10&SNP36-10(3) SNP41-21*SNP51-21*SNP66-10&SNP36-10(11) SNP41-21*SNP56-10*SNP61-21&SNP36-10(1) SNP46-…

## Sheet: VOR
Table S6. Genotype Segregation and Statistical Tests for Multi-SNP Combinations
SNP combination	Parental Alleles	Progeny Genotype Count Distribution
SNP3*SNP4&SNP5	SNP36-10、1-21*SNP46-10、1-21&SNP56-10、1-21	SNP36-10*46-10&SNP56-10(19) SNP36-10*46-10&SNP51-21(2) SNP31-21*41-21&SNP56-10(2) SNP31-21*41-21&SNP51-21(23) SNP36-10*41-21&SNP56-10(4) SNP36-10*41-21&SNP51-21(20) SNP31-21*46-10&SNP56-10(26) SNP31-21*46-10&SNP51-21(4)
SNP3*SNP4&SNP6	SNP36-10、1-21*SNP46-10、1-21&SNP66-10、1-21	SNP36-10*46-10&SNP66-10(19) SNP36-10*46-10&SNP61-21(2) SNP31-21*41-21&SNP66-10(21) SNP31-21*41-21&SNP61-21(4) SNP36-10*41-21&SNP66-10(14) SNP36-10*41-21&SNP61-21(10) SNP31-21*46-10&SNP66-10(29) SNP31-21*46-10&SNP61-21(1)
SNP3*SNP5&SNP4	SNP36-10、1-21*SNP56-10、1-21&SNP46-10、1-21	SNP36-10*56-10&SNP46-10(19) SNP36-10*56-10&SNP41-21(4) SNP31-21*51-21&SNP46-10(4) SNP31-21*51-21&SNP41-21(23) SNP36-10*51-21&SNP46-10(2) SNP36-10*51-21&SNP41-21(20) SNP31-21*56-10&SNP46-10(26) SNP31-21*56-10&SNP41-21(2)
SNP4*SNP5&SNP3	SNP46-10、1-21*SNP56-10、1-21&SNP36-10、1-21	SNP46-10*56-10&SNP36-10(19) SNP46-10*56-10&SNP31-21(26) SNP41-21*51-21&SNP36-10(20) SNP41-21*51-21&SNP31-21(23) SNP46-10*51-21&SNP36-10(2) SNP46-10*51-21&SNP31-21(4) SNP41-21*56-10&SNP36-10(4) SNP41-21*56-10&SNP31-21(2)
SNP4*SNP5&SNP6	SNP46-10、1-21*SNP56-10、1-21&SNP66-10、1-21	SNP46-10*56-10&SNP66-10(42) SNP46-10*56-10&SNP61-21(3) SNP41-21*51-21&SNP66-10(30) SNP41-21*51-21&SNP61-21(13) SNP46-10*51-21&SNP66-10(6) SNP46-10*51-21&SNP61-21(0) SNP41-21*56-10&SNP66-10(5) SNP41-21*56-10&SNP61-21(1)
SNP4*SNP6&SNP3	SNP46-10、1-21*SNP66-10、1-21&SNP36-10、1-21	SNP46-10*66-10&SNP36-10(19) SNP46-10*66-10&SNP31-21(29) SNP41-21*61-21&SNP36-10(10) SNP41-21*61-21&SNP31-21(4) SNP46-10*61-21&SNP36-10(2) SNP46-10*61-21&SNP31-21(1) SNP41-21*66-10&SNP36-10(14) SNP41-21*66-10&SNP31-21(21)
SNP5*SNP6&SNP4	SNP56-10、1-21*SNP66-10、1-21&SNP46-10、1-21	SNP56-10*66-10&SNP46-10(42) SNP56-10*66-10&SNP41-21(5) SNP51-21*61-21&SNP46-10(0) SNP51-21*61-21&SNP1-21(13) SNP56-10*61-21&SNP46-10(3) SNP56-10*61-21&SNP41-21(1) SNP51-21*66-10&SNP41-21(6) SNP51-21*66-10&SNP41-21(30)
SNP3*4*6&5	SNP36-10、1-21*SNP46-10、1-21*SNP66-10、1-21&SNP56-10、1-21	SNP36-10*SNP46-10*SNP66-10&SNP56-10(17) SNP36-10*SNP46-10*SNP66-10&SNP51-21(2) SNP31-21*SNP41-21*SNP61-21&SNP56-10(4) SNP31-21*SNP41-21*SNP61-21&SNP56-10(34) SNP36-10*SNP46-10*SNP61-21&SNP56-10(2) SNP36-10*SNP41-21*SNP66-10&SNP56-10(3) SNP36-10*SNP41-21*SNP61-21&SNP56-10(1) SNP31-21*SNP46-10*SNP66-10&SNP56-10(25) SNP31-21*SNP41-21*SNP66-10&SNP56-10(2) SNP31-21*SNP46-10*SNP61-21&SNP56-10(1) SNP36-…
