# Supplementary material for: Sexual reproduction and the polygenic architecture of azole resistance in agricultural populations of Aspergillus fumigatus
Source: Front Microbiol. 2026 Jun 3;17:1843477. doi: 10.3389/fmicb.2026.1843477 (PMC13274624; doi:10.3389/fmicb.2026.1843477)
Supplement: Supplementary file 8 [file Table_8.XLSX]

## Sheet: Single SNP
Table S7 Summary of P-Values for Associations Between SNP(s)/Combinations and Growth Rates Across Drug Concentrations
	ITR 0.25	ITR 0.5	ITR 1	ITR 2	ITR 4	ITR 8	ITR 16	VOR 0.25	VOR 0.5	VOR 1	VOR 2	VOR 4	VOR 8
Single SNP
SNP1	0.57	0.945	0.249	0.873	0.04	NA	NA	0.986	0.934	0.426	0.904	NA	NA
SNP2	0.905	0.333	0.591	0.294	0.103	NA	NA	0.977	0.908	0.417	0.225	NA	NA
SNP3	NA	0.974	0.869	0.216	0.855	0.889	0.911	0.995	0.758	0.777	0.443	0.453	0.195
SNP4	NA	0.333	0.942	0.844	0.57	0.143	0.137	0.316	0.37	0.962	0.746	0.778	0.325
SNP5	NA	0.507	0.729	0.906	0.789	0.754	0.307	0.967	0.616	0.779	0.616	0.934	0.408
SNP6	NA	0.575	0.831	0.921	0.234	0.123	0.017	0.871	0.878	0.727	0.19	0.037	0.128
SNP7	NA	0.93	0.539	0.831	NA	NA	NA	NA	0.388	0.263	0.712	NA	NA

## Sheet: Pairwise SNP combination
	ITR 0.25	ITR 0.5	ITR 1	ITR 2	ITR 4	ITR 8	ITR 16	VOR 0.125	VOR 0.25	VOR 0.5	VOR 1	VOR 2	VOR 4	VOR 8
SNP1&2
SNP18-20/SNP28-20 & SNP18-20/SNP29-25			P=0.045
SNP18-20/SNP28-20 & SNP19-25/SNP28-20			P=0.014
SNP18-20/SNP28-20 & SNP19-25/SNP29-25
SNP18-20/SNP29-25 & SNP19-25/SNP28-20
SNP18-20/SNP29-25 & SNP19-25/SNP29-25
SNP19-25/SNP28-20 & SNP19-25/SNP29-25
SNP3&4
SNP36-10/SNP46-10 & SNP36-10/SNP41-21									P=0.023
SNP36-10/SNP46-10 & SNP31-21/SNP46-10
SNP36-10/SNP46-10 & SNP31-21/SNP41-21
SNP36-10/SNP41-21 & SNP31-21/SNP46-10
SNP36-10/SNP41-21 & SNP31-21/SNP41-21
SNP31-21/SNP46-10 & SNP31-21/SNP41-21
SNP3&5
SNP36-10/SNP56-10 & SNP36-10/SNP51-21							P=0.049							P=0.041
SNP36-10/SNP56-10 & SNP31-21/SNP56-10
SNP36-10/SNP56-10 & SNP31-21/SNP51-21
SNP36-10/SNP51-21 & SNP31-21/SNP56-10
SNP36-10/SNP51-21 & SNP31-21/SNP51-21
SNP31-21/SNP56-10 & SNP31-21/SNP51-21
SNP3&6
SNP36-10/SNP66-10 & SNP36-10/SNP61-21							P=0.048
SNP36-10/SNP66-10 & SNP31-21/SNP66-10
SNP36-10/SNP66-10 & SNP31-21/SNP61-21					P=0.078								P=0.011
SNP36-10/SNP61-21 & SNP31-21/SNP66-10
SNP36-10/SNP61-21 & SNP31-21/SNP61-21
SNP31-21/SNP66-10 & SNP31-21/SNP61-21					P=0.069								P=0.016
SNP4&5
SNP46-10/SNP56-10 & SNP46-10/SNP51-21
SNP46-10/SNP56-10 & SNP41-21/SNP56-10											P=0.004
SNP46-10/SNP56-10 & SNP41-21/SNP51-21
SNP46-10/SNP51-21 & SNP41-21/SNP56-10
SNP46-10/SNP51-21 & SNP41-21/SNP51-21
SNP41-21/SNP56-10 & SNP41-21/SNP51-21											P=0.002
SNP4&6
SNP46-10/SNP66-10 & SNP46-10/SNP61-21
SNP46-10/SNP66-10 & SNP41-21/SNP66-10
SNP46-10/SNP66-10 & SNP41-21/SNP61-21							p=0.022
SNP46-10/SNP61-21 & SNP41-21/SNP66-10
SNP46-10/SNP61-21 & SNP41-21/SNP61-21
SNP41-21/SNP66-10 & SNP41-21/SNP61-21
SNP5&6
SNP56-10/SNP66-10 & SNP56-10/SNP61-21													P=0.035
SNP56-10/SNP66-10 & SNP51-21/SNP66-10
SNP56-10/SNP66-10 & SNP51-21/SNP61-21							p=0.039
SNP56-10/SNP61-21 & SNP51-21/SNP66-10												P=0.037	P=0.050
SNP56-10/SNP61-21 & SNP51-21/SNP61-21
SNP51-21/SNP66-10 & SNP51-21/SNP61-21

## Sheet: Multiple SNP combination
	ITR 0.25	ITR 0.5	ITR 1	ITR 2	ITR 4	ITR 8	ITR 16	VOR 0.125	VOR 0.25	VOR 0.5	VOR 1	VOR 2	VOR 4	VOR 8
SNP3*4&5
SNP36-10*SNP46-10&SNP56-10与SNP36-10*SNP46-10&SNP51-21
SNP36-10*SNP46-10&SNP56-10与SNP31-21*SNP41-21&SNP56-10		P=0.044
SNP36-10*SNP46-10&SNP56-10与SNP31-21*SNP41-21&SNP51-21
SNP36-10*SNP46-10&SNP56-10与(SNP3*SNP4)R&SNP56-10
SNP36-10*SNP46-10&SNP56-10与(SNP3*SNP4)R&SNP51-21
SNP36-10*SNP46-10&SNP51-21与SNP31-21*SNP41-21&SNP56-10
SNP36-10*SNP46-10&SNP51-21与SNP31-21*SNP41-21&SNP51-21
SNP36-10*SNP46-10&SNP51-21与(SNP3*SNP4)R&SNP56-10									P=0.048
SNP36-10*SNP46-10&SNP51-21与(SNP3*SNP4)R&SNP51-21									P=0.04
SNP31-21*SNP41-21&SNP56-10与SNP31-21*SNP41-21&SNP51-21
SNP31-21*SNP41-21&SNP56-10与(SNP3*SNP4)R&SNP56-10
SNP31-21*SNP41-21&SNP56-10与(SNP3*SNP4)R&SNP51-21
SNP31-21*SNP41-21&SNP51-21与(SNP3*SNP4)R&SNP56-10
SNP31-21*SNP41-21&SNP51-21与(SNP3*SNP4)R&SNP51-21
(SNP3*SNP4)R&SNP56-10与(SNP3*SNP4)R&SNP51-21
SNP3*4&6
SNP36-10*SNP46-10&SNP66-10与SNP36-10*SNP46-10&SNP61-21
SNP36-10*SNP46-10&SNP66-10与SNP31-21*SNP41-21&SNP66-10
SNP36-10*SNP46-10&SNP66-10与SNP31-21*SNP41-21&SNP61-21
SNP36-10*SNP46-10&SNP66-10与(SNP3*SNP4)R&SNP66-10									P=0.041
SNP36-10*SNP46-10&SNP66-10与(SNP3*SNP4)R&SNP61-21							P=0.023
SNP36-10*SNP46-10&SNP61-21与SNP31-21*SNP41-21&SNP66-10
SNP36-10*SNP46-10&SNP61-21与SNP31-21*SNP41-21&SNP61-21
SNP36-10*SNP46-10&SNP61-21与(SNP3*SNP4)R&SNP66-10
SNP36-10*SNP46-10&SNP61-21与(SNP3*SNP4)R&SNP61-21
SNP31-21*SNP41-21&SNP66-10与SNP31-21*SNP41-21&SNP61-21
SNP31-21*SNP41-21&SNP66-10与(SNP3*SNP4)R&SNP66-10
SNP31-21*SNP41-21&SNP66-10与(SNP3*SNP4)R&SNP61-21
SNP31-21*SNP41-21&SNP61-21与(SNP3*SNP4)R&SNP66-10													P=0.045
SNP31-21*SNP41-21&SNP61-21与(SNP3*SNP4)R&SNP61-21
(SNP3*SNP4)R&SNP66-10与(SNP3*SNP4)R&SNP61-21							P=0.031
SNP3*5&4
SNP36-10*SNP56-10&SNP46-10与SNP36-10*SNP56-10&SNP41-21									P=0.049
SNP36-10*SNP56-10&SNP46-10与SNP31-21*SNP51-21&SNP46-10						P=0.048
SNP36-10*SNP56-10&SNP46-10与SNP31-21*SNP51-21&SNP41-21
SNP36-10*SNP56-10&SNP46-10与(SNP3*SNP5)R&SNP46-10
SNP36-10*SNP56-10&SNP46-10与(SNP3*SNP5)R&SNP41-21							P=0.049
SNP36-10*SNP56-10&SNP41-21与SNP31-21*SNP51-21&SNP46-10						P=0.018
SNP36-10*SNP56-10&SNP41-21与SNP31-21*SNP51-21&SNP41-21									P=0.027
SNP36-10*SNP56-10&SNP41-21与(SNP3*SNP5)R&SNP46-10
SNP36-10*SNP56-10&SNP41-21与(SNP3*SNP5)R&SNP41-21
SNP31-21*SNP51-21&SNP46-10与SNP31-21*SNP51-21&SNP41-21						P=0.007				P=0.048
SNP31-21*SNP51-21&SNP46-10与(SNP3*SNP5)R&SNP46-10						P=0.005				P=0.041
SNP31-21*SNP51-21&SNP46-10与(SNP3*SNP5)R&SNP41-21						P=0.004	p=0.042
SNP31-21*SNP51-21&SNP41-21与(SNP3*SNP5)R&SNP46-10
SNP31-21*SNP51-21&SNP41-21与(SNP3*SNP5)R&SNP41-21
(SNP3*SNP5)R&SNP46-10与(SNP3*SNP5)R&SNP41-21
SNP3*5&6
SNP36-10*SNP56-10&SNP66-10与SNP36-10*SNP56-10&SNP61-21
SNP36-10*SNP56-10&SNP66-10与SNP31-21*SNP51-21&SNP66-10
SNP36-10*SNP56-10&SNP66-10与SNP31-21*SNP51-21&SNP61-21
SNP36-10*SNP56-10&SNP66-10与(SNP3*SNP5)R&SNP66-10
SNP36-10*SNP56-10&SNP66-10与(SNP3*SNP5)R&SNP61-21							P=0.012
SNP36-10*SNP56-10&SNP61-21与SNP31-21*SNP51-21&SNP66-10
SNP36-10*SNP56-10&SNP61-21与SNP31-21*SNP51-21&SNP61-21
SNP36-10*SNP56-10&SNP61-21与(SNP3*SNP5)R&SNP66-10
SNP36-10*SNP56-10&SNP61-21与(SNP3*SNP5)R&SNP61-21
SNP31-21*SNP51-21&SNP66-10与SNP31-21*SNP51-21&SNP61-21
SNP31-21*SNP51-21&SNP66-10与(SNP3*SNP5)R&SNP66-10
SNP31-21*SNP51-21&SNP66-10与(SNP3*SNP5)R&SNP61-21							P=0.048
SNP31-21*SNP51-21&SNP61-21与(SNP3*SNP5)R&SNP66-10
SNP31-21*SNP51-21&SNP61-21与(SNP3*SNP5)R&SNP61-21
(SNP3*SNP5)R&SNP66-10与(SNP3*SNP5)R&SNP61-21
SNP4*5&3
SNP46-10*SNP56-10&SNP36-10与SNP46-10*SNP56-10&SNP31-21
SNP46-10*SNP56-10&SNP36-10与SNP41-21*SNP51-21&SNP36-10
SNP46-10*SNP56-10&SNP36-10与SNP41-21*SNP51-21&SNP31-21
SNP46-10*SNP56-10&SNP36-10与(SNP4*SNP5)R&SNP36-10											P=0.049
SNP46-10*SNP56-10&SNP36-10与(SNP4*SNP5)R&SNP31-21
SNP46-10*SNP56-10&SNP31-21与SNP41-21*SNP51-21&SNP36-10
SNP46-10*SNP56-10&SNP31-21与SNP41-21*SNP51-21&SNP31-21
SNP46-10*SNP56-10&SNP31-21与(SNP4*SNP5)R&SNP36-10
SNP46-10*SNP56-10&SNP31-21与(SNP4*SNP5)R&SN31-21						P=0.046
SNP41-21*SNP51-21&SNP36-10与SNP41-21*SNP51-21&SNP31-21
SNP41-21*SNP51-21&SNP36-10与(SNP4*SNP5)R&SNP36-10
SNP41-21*SNP51-21&SNP36-10与(SNP4*SNP5)R&SNP31-21						P=0.039
SNP41-21*SNP51-21&SNP31-21与(SNP4*SNP5)R&SNP36-10											P=0.039
SNP41-21*SNP51-21&SNP31-21与(SNP4*SNP5)R&SNP31-21
(SNP4*SNP5)R&SNP36-10与(SNP4*SNP5)R&SNP31-21						P=0.031
SNP4*5&6
SNP46-10*SNP56-10&SNP66-10与SNP46-10*SNP56-10&SNP61-21
SNP46-10*SNP56-10&SNP66-10与SNP41-21*SNP51-21&SNP66-10
SNP46-10*SNP56-10&SNP66-10与SNP41-21*SNP51-21&SNP61-21							P=0.039
SNP46-10*SNP56-10&SNP66-10与(SNP4*SNP5)R&SNP66-10
SNP46-10*SNP56-10&SNP66-10与(SNP4*SNP5)R&SNP61-21				P=0.001							P=0.001
SNP46-10*SNP56-10&SNP61-21与SNP41-21*SNP51-21&SNP66-10
SNP46-10*SNP56-10&SNP61-21与SNP41-21*SNP51-21&SNP61-21
SNP46-10*SNP56-10&SNP61-21与(SNP4*SNP5)R&SNP66-10
SNP46-10*SNP56-10&SNP61-21与(SNP4*SNP5)R&SN61-21
SNP41-21*SNP51-21&SNP66-10与SNP41-21*SNP51-21&SNP61-21
SNP41-21*SNP51-21&SNP66-10与(SNP4*SNP5)R&SNP66-10
SNP41-21*SNP51-21&SNP66-10与(SNP4*SNP5)R&SNP61-21				P=0.01							P=0.001
SNP41-21*SNP51-21&SNP61-21与(SNP4*SNP5)R&SNP66-10							P=0.044
SNP41-21*SNP51-21&SNP61-21与(SNP4*SNP5)R&SNP61-21											P=0.006
(SNP4*SNP5)R&SNP66-10与(SNP4*SNP5)R&SNP61-21
SNP4*6&3
SNP46-10*SNP66-10&SNP36-10与SNP46-10*SNP66-10&SNP31-21
SNP46-10*SNP66-10&SNP36-10与SNP41-21*SNP61-21&SNP36-10							P=0.031
SNP46-10*SNP66-10&SNP36-10与SNP41-21*SNP61-21&SNP31-21
SNP46-10*SNP66-10&SNP36-10与(SNP4*SNP6)R&SNP36-10									P=0.03
SNP46-10*SNP66-10&SNP36-10与(SNP4*SNP6)R&SNP31-21
SNP46-10*SNP66-10&SNP31-21与SNP41-21*SNP61-21&SNP36-10
SNP46-10*SNP66-10&SNP31-21与SNP41-21*SNP61-21&SNP31-21
SNP46-10*SNP66-10&SNP31-21与(SNP4*SNP6)R&SNP36-10
SNP46-10*SNP66-10&SNP31-21与(SNP4*SNP6)R&SN31-21
SNP41-21*SNP61-21&SNP36-10与SNP41-21*SNP61-21&SNP31-21
SNP41-21*SNP61-21&SNP36-10与(SNP4*SNP6)R&SNP36-10
SNP41-21*SNP61-21&SNP36-10与(SNP4*SNP6)R&SNP31-21
SNP41-21*SNP61-21&SNP31-21与(SNP4*SNP6)R&SNP36-10
SNP41-21*SNP61-21&SNP31-21与(SNP4*SNP6)R&SNP31-21
(SNP4*SNP6)R&SNP36-10与(SNP4*SNP6)R&SNP31-21
SNP5*6&3
SNP56-10*SNP66-10&SNP36-10与SNP56-10*SNP66-10&SNP31-21
SNP56-10*SNP66-10&SNP36-10与SNP51-21*SNP61-21&SNP36-10							P=0.019
SNP56-10*SNP66-10&SNP36-10与SNP51-21*SNP61-21&SNP31-21
SNP56-10*SNP66-10&SNP36-10与(SNP5*SNP6)R&SNP36-10
SNP56-10*SNP66-10&SNP36-10与(SNP5*SNP6)R&SNP31-21
SNP56-10*SNP66-10&SNP31-21与SNP51-21*SNP61-21&SNP36-10
SNP56-10*SNP66-10&SNP31-21与SNP51-21*SNP61-21&SNP31-21
SNP56-10*SNP66-10&SNP31-21与(SNP5*SNP6)R&SNP36-10
SNP56-10*SNP66-10&SNP31-21与(SNP5*SNP6)R&SN31-21
SNP51-21*SNP61-21&SNP36-10与SNP51-21*SNP61-21&SNP31-21
SNP51-21*SNP61-21&SNP36-10与(SNP5*SNP6)R&SNP36-10
SNP51-21*SNP61-21&SNP36-10与(SNP5*SNP6)R&SNP31-21
SNP51-21*SNP61-21&SNP31-21与(SNP5*SNP6)R&SNP36-10
SNP51-21*SNP61-21&SNP31-21与(SNP5*SNP6)R&SNP31-21
(SNP5*SNP6)R&SNP36-10与(SNP5*SNP6)R&SNP31-21
SNP5*6&4
SNP56-10*SNP66-10&SNP46-10与SNP56-10*SNP66-10&SNP41-21											P=0.013
SNP56-10*SNP66-10&SNP46-10与SNP51-21*SNP61-21&SNP46-10
SNP56-10*SNP66-10&SNP46-10与SNP51-21*SNP61-21&SNP41-21
SNP56-10*SNP66-10&SNP46-10与(SNP5*SNP6)R&SNP46-10							P=0.04
SNP56-10*SNP66-10&SNP46-10与(SNP5*SNP6)R&SNP41-21
SNP56-10*SNP66-10&SNP41-21与SNP51-21*SNP61-21&SNP46-10
SNP56-10*SNP66-10&SNP41-21与SNP51-21*SNP61-21&SNP41-21
SNP56-10*SNP66-10&SNP41-21与(SNP5*SNP6)R&SNP46-10
SNP56-10*SNP66-10&SNP41-21与(SNP5*SNP6)R&SN41-21
SNP51-21*SNP61-21&SNP46-10与SNP51-21*SNP61-21&SNP41-21
SNP51-21*SNP61-21&SNP46-10与(SNP5*SNP6)R&SNP46-10
SNP51-21*SNP61-21&SNP46-10与(SNP5*SNP6)R&SNP41-21
SNP51-21*SNP61-21&SNP41-21与(SNP5*SNP6)R&SNP46-10
SNP51-21*SNP61-21&SNP41-21与(SNP5*SNP6)R&SNP41-21
(SNP5*SNP6)R&SNP46-10与(SNP5*SNP6)R&SNP41-21
SNP3 * 4 * 6&5
SNP36-10*SNP46-10*SNP66-10&SNP56-10与SNP36-10*SNP46-10*SNP66-10&SNP51-21
SNP36-10*SNP46-10*SNP66-10&SNP56-10与SNP31-21*SNP41-21*SNP61-21&SNP51-21
SNP36-10*SNP46-10*SNP66-10&SNP56-10与（SNP3*SNP4*SNP6）R&SNP56-10
SNP36-10*SNP46-10*SNP66-10&SNP56-10与（SNP3*SNP4*SNP6）R&SNP51-21
SNP36-10*SNP46-10*SNP66-10&SNP51-21与SNP31-21*SNP41-21*SNP61-21&SNP51-21
SNP36-10*SNP46-10*SNP66-10&SNP51-21与(SNP3*SNP4*SNP6)R&SNP56-10									p=0.049
SNP36-10*SNP46-10*SNP66-10&SNP51-21与(SNP3*SNP4*SNP6)R&SNP51-21									p=0.044
SNP31-21*SNP41-21*SNP61-21&SNP51-21与(SNP3*SNP4*SNP6)R&SNP56-10
SNP31-21*SNP41-21*SNP61-21&SNP51-21与(SNP3*SNP4*SNP6)R&SNP51-21													p=0.047
(SNP3*SNP4*SNP6)R&SNP56-10与(SNP3*SNP4*SNP6)R&SNP51-21
